# Supplementary material for: Trade-off among different anti-herbivore defence strategies along an altitudinal gradient
Source: AoB Plants. 2016 Jul 11;8:plw026. doi: 10.1093/aobpla/plw026 (PMC4940502; doi:10.1093/aobpla/plw026)
Supplement: Supplementary Data [file supp_plw026_suppl_data.zip]

Archive with 6 entries (6 files):
- aobplants-15357-s07.docx
- aobplants-15357-s01.docx
- aobplants-15357-s02.docx
- aobplants-15357-s03.docx
- aobplants-15357-s04.docx
- aobplants-15357-s05.docx
